# Supplementary material for: Long-term prognostic value of thyroid hormone levels in chronic critical illness patients
Source: Ann Med. 2025 Mar 21;57(1):2479583. doi: 10.1080/07853890.2025.2479583 (PMC11934158; doi:10.1080/07853890.2025.2479583)
Supplement: Supplemental Material [file IANN_A_2479583_SM1214.zip]

Archive with 3 entries (2 files):
- supplementary_file/
- supplementary_file/Supplement Table 1.docx
- supplementary_file/Supplement Table 2.docx
